# Supplementary material for: Sourdough Bread with Different Fermentation Times: A Randomized Clinical Trial in Subjects with Metabolic Syndrome
Source: Nutrients. 2024 Jul 23;16(15):2380. doi: 10.3390/nu16152380 (PMC11314010; doi:10.3390/nu16152380)
Supplement: Supplementary file 1 [file nutrients-16-02380-s001.zip]

Archive with 1 entries (1 files):
- nutrients-3084151-supplementary.pdf
